# Supplementary material for: Expression of tardigrade disordered proteins impacts the tolerance to biofuels in a model cyanobacterium Synechocystis sp. PCC 6803
Source: Front Microbiol. 2023 Jan 4;13:1091502. doi: 10.3389/fmicb.2022.1091502 (PMC9845703; doi:10.3389/fmicb.2022.1091502)
Supplement: Supplementary file 2 [file Table_1.xlsx]

## Sheet: Sheet1
Supplymentary Table 1. Statistical results for the growth between DP mutants and PCCV under biofuel stress. Numbers are p-values of the Student's t-test.
Biofuel	Time/Hours	1321DP1	1321DP7	1321DP8
Ethanol	24	0.000528601	0.0855357	0.289477
	48	0.000684318	0.00594024	0.0129413
	72	0.00747777	0.0116317	0.0285127
	96	0.056578	0.56515	0.0493544
	120	0.543297	0.349359	0.197149
	144	0.277689	0.768812	0.212866
Butanol	24	0.171282	0.0146311	0.0951025
	48	0.0611226	0.0107581	0.0305895
	72	0.0116232	0.0074158	0.187751
	96	0.00803778	0.00209001	0.264806
	120	0.00822435	0.00542106	0.222829
	144	0.00139886	0.00363485	0.22337
