# Supplementary material for: Expression of tardigrade disordered proteins impacts the tolerance to biofuels in a model cyanobacterium Synechocystis sp. PCC 6803
Source: Front Microbiol. 2023 Jan 4;13:1091502. doi: 10.3389/fmicb.2022.1091502 (PMC9845703; doi:10.3389/fmicb.2022.1091502)
Supplement: Supplementary file 3 [file Table_2.xlsx]

## Sheet: Sheet1
Supplymentary Table 2. Readcount and FPKM values of sll1321 and the TDPs from RNA-seq data.
	Gene	PCCV	1321DP1	1321DP7	1321DP8
Readcount	sll1321	581	405	492	516
	DP1	0	1431	0	0
	DP7	0	0	137	0
	DP8	0	0	0	796
FPKM	sll1321	381.657	260.065	316.633	353.321
	DP1	0	463.375	0	0
	DP7	0	0	46.4457	0
	DP8	0	0	0	263.588
